# Supplementary material for: In Vitro Studies to Evaluate the Intestinal Permeation of an Ursodeoxycholic Acid-Conjugated Oligonucleotide for Duchenne Muscular Dystrophy Treatment
Source: Pharmaceutics. 2024 Aug 1;16(8):1023. doi: 10.3390/pharmaceutics16081023 (PMC11360444; doi:10.3390/pharmaceutics16081023)
Supplement: Supplementary file 1 [file pharmaceutics-16-01023-s001.zip]

Archive with 1 entries (1 files):
- pharmaceutics-3115369-supplementary.pdf
